# Supplementary material for: Categorization of the Ocular Microbiome in Japanese Stevens–Johnson Syndrome Patients With Severe Ocular Complications
Source: Front Cell Infect Microbiol. 2021 Nov 19;11:741654. doi: 10.3389/fcimb.2021.741654 (PMC8640524; doi:10.3389/fcimb.2021.741654)
Supplement: Supplementary file 5 [file DataSheet_1.xlsx]

## Sheet: Sheet1
	Table S1. 16S rRNA gene amplicon sequencing for triplicate negative control samples
	Taxonomy, SILVA database	Nagative control sample
		#1	#2	#3
	D:1::Bacteroidetes_D:2::Bacteroidia_D:3::Bacteroidales_D:4::Bacteroidaceae_D:5::Bacteroides	25	42	27
	D:1::Proteobacteria_D:2::Betaproteobacteria_D:3::Burkholderiales_D:4::Oxalobacteraceae_D:5::Massilia	6	17	51
	D:1::Firmicutes_D:2::Clostridia_D:3::Clostridiales_D:4::Lachnospiraceae_D:5::[Ruminococcus] gnavus group	0	41	0
	D:1::Actinobacteria_D:2::Actinobacteria_D:3::Bifidobacteriales_D:4::Bifidobacteriaceae_D:5::Bifidobacterium	23	6	10
	D:1::Firmicutes_D:2::Clostridia_D:3::Clostridiales_D:4::Lachnospiraceae_D:5::Blautia	11	18	7
	D:1::Firmicutes_D:2::Clostridia_D:3::Clostridiales_D:4::Lachnospiraceae_D:5::Fusicatenibacter	0	32	4
	D:1::Bacteroidetes_D:2::Bacteroidia_D:3::Bacteroidales_D:4::Prevotellaceae_D:5::Prevotella 9	7	15	4
	D:1::Firmicutes_D:2::Clostridia_D:3::Clostridiales_D:4::Ruminococcaceae_D:5::Faecalibacterium	9	6	5
	D:1::Proteobacteria_D:2::Alphaproteobacteria_D:3::Sphingomonadales_D:4::Sphingomonadaceae_D:5::Sphingomonas	11	0	0
	D:1::Firmicutes_D:2::Clostridia_D:3::Clostridiales_D:4::Ruminococcaceae_D:5::Subdoligranulum	6	2	2
	D:1::Proteobacteria_D:2::Gammaproteobacteria_D:3::Enterobacteriales_D:4::Enterobacteriaceae_D:5::Escherichia-Shigella	5	2	3
	D:1::Proteobacteria_D:2::Alphaproteobacteria_D:3::Rhizobiales_D:4::Bradyrhizobiaceae_D:5::Bradyrhizobium	0	10	0
	D:1::Proteobacteria_D:2::Alphaproteobacteria_D:3::Caulobacterales_D:4::Hyphomonadaceae_D:5::uncultured	0	9	0
	D:1::Proteobacteria_D:2::Alphaproteobacteria_D:3::Rhizobiales_D:4::Methylobacteriaceae_D:5::Methylobacterium	8	0	0
	D:1::Actinobacteria_D:2::Actinobacteria_D:3::Corynebacteriales_D:4::Mycobacteriaceae_D:5::Mycobacterium	8	0	0
	D:1::Firmicutes_D:2::Clostridia_D:3::Clostridiales_D:4::Lachnospiraceae_D:5::Lachnospiraceae UCG-008	3	2	3
	D:1::Actinobacteria_D:2::Coriobacteriia_D:3::Coriobacteriales_D:4::Coriobacteriaceae_D:5::Collinsella	3	0	4
	D:1::Firmicutes_D:2::Clostridia_D:3::Clostridiales_D:4::Lachnospiraceae_D:5::Lachnoclostridium	4	2	0
	D:1::Firmicutes_D:2::Clostridia_D:3::Clostridiales_D:4::Ruminococcaceae_D:5::uncultured	0	0	6
	D:1::Proteobacteria_D:2::Gammaproteobacteria_D:3::Enterobacteriales_D:4::Enterobacteriaceae_D:5::Klebsiella	0	4	2
	D:1::Bacteroidetes_D:2::Bacteroidia_D:3::Bacteroidales_D:4::Porphyromonadaceae_D:5::Parabacteroides	0	0	5
	D:1::Firmicutes_D:2::Clostridia_D:3::Clostridiales_D:4::Ruminococcaceae_D:5::Ruminococcus 2	2	0	3
	D:1::Firmicutes_D:2::Negativicutes_D:3::Selenomonadales_D:4::Veillonellaceae_D:5::Veillonella	0	0	4
	D:1::Proteobacteria_D:2::Betaproteobacteria_D:3::Rhodocyclales_D:4::Rhodocyclaceae_D:5::Dechloromonas	4	0	0
	D:1::Firmicutes_D:2::Clostridia_D:3::Clostridiales_D:4::Lachnospiraceae_D:5::uncultured	2	0	2
	D:1::Firmicutes_D:2::Negativicutes_D:3::Selenomonadales_D:4::Veillonellaceae_D:5::Megamonas	3	0	0
	D:1::Proteobacteria_D:2::Betaproteobacteria_D:3::Burkholderiales_D:4::Oxalobacteraceae_D:5::Duganella	0	0	3
	D:1::Firmicutes_D:2::Clostridia_D:3::Clostridiales_D:4::Lachnospiraceae_D:5::[Ruminococcus] torques group	0	3	0
	D:1::Firmicutes_D:2::Clostridia_D:3::Clostridiales_D:4::Lachnospiraceae_D:5::Lachnospira	0	2	0
	D:1::Bacteroidetes_D:2::Bacteroidia_D:3::Bacteroidales_D:4::Porphyromonadaceae_D:5::Odoribacter	2	0	0
	D:1::Firmicutes_D:2::Erysipelotrichia_D:3::Erysipelotrichales_D:4::Erysipelotrichaceae_D:5::Catenibacterium	0	2	0
	D:1::Firmicutes_D:2::Negativicutes_D:3::Selenomonadales_D:4::Veillonellaceae_D:5::Megasphaera	0	2	0
	D:1::Firmicutes_D:2::Negativicutes_D:3::Selenomonadales_D:4::Veillonellaceae_D:5::Mitsuokella	0	0	2
	D:1::Firmicutes_D:2::Clostridia_D:3::Clostridiales_D:4::Lachnospiraceae_D:5::Roseburia	0	2	0
	Unclassified	2	4	2
	Total reads	144	223	149
