# Supplementary material for: Categorization of the Ocular Microbiome in Japanese Stevens–Johnson Syndrome Patients With Severe Ocular Complications
Source: Front Cell Infect Microbiol. 2021 Nov 19;11:741654. doi: 10.3389/fcimb.2021.741654 (PMC8640524; doi:10.3389/fcimb.2021.741654)
Supplement: Supplementary file 6 [file DataSheet_2.xlsx]

## Sheet: Sheet1
	Table S2. Identification of bacterial species by BlastN analysis
	OTU ID	Taxonomy, SILVA database	Relative abundance (%, mean)					BlastN, rRNA_typestrains/16S_ribosomal_RNA updated at 2021/02/16
			Healthy controls	SJS_G1	SJS_G2	SJS_G3	SJS_G4	Bacterial name	Total score	Identitiy (%)	Accession No.
	GQ869557.1.1473	D_4__Corynebacteriaceae;D_5__Corynebacterium 1	0.00333333	0.00208333	0	0	0.00428571	Corynebacterium timonense	732	99.02	NR_044181.1
	20200428.2.CleanUp.ReferenceOTU169	D_4__Corynebacteriaceae;D_5__Corynebacterium 1	0.112222	0.0341667	0	0	0.00571429	Corynebacterium accolens	667	96.1	NR_042139.1
	20200428.9.CleanUp.ReferenceOTU174	D_4__Corynebacteriaceae;D_5__Corynebacterium 1	0.0355556	0.05625	0	0	0	Corynebacterium accolens	684	96.82	NR_042139.1
	GQ061101.1.1342	D_4__Corynebacteriaceae;D_5__Corynebacterium 1	22.33	49.6592	0.233333	0.236667	1.28286	Corynebacterium accolens	754	100	NR_042139.1
	20200428.2.CleanUp.ReferenceOTU71	D_4__Corynebacteriaceae;D_5__Corynebacterium 1	0.0277778	0.121667	0.00666667	0	0.01	Corynebacterium amycolatum	701	97.55	NR_119171.1
	FM873933.1.1469	D_4__Corynebacteriaceae;D_5__Corynebacterium 1	0.0366667	0.881667	0.0166667	0.0566667	0.0257143	Corynebacterium amycolatum	706	97.79	NR_119171.1
	20200428.7.CleanUp.ReferenceOTU361	D_4__Corynebacteriaceae;D_5__Corynebacterium 1	0	0.0866667	0.00333333	0.01	0.00142857	Corynebacterium amycolatum	710	98.04	NR_117030.1
	HQ860322.1.1394	D_4__Corynebacteriaceae;D_5__Corynebacterium 1	0	0.239167	0.00333333	0.0333333	0.00714286	Corynebacterium amycolatum	749	99.75	NR_117030.1
	JF087988.1.1339	D_4__Corynebacteriaceae;D_5__Corynebacterium 1	0.09	25.9767	0.106667	3.34667	0.147143	Corynebacterium amycolatum	754	100	NR_117030.1
	GQ005170.1.1341	D_4__Corynebacteriaceae;D_5__Corynebacterium 1	0.102222	0.03	0.113333	0.00333333	0.0742857	Corynebacterium coyleae	739	99.26	NR_044905.1
	20200428.19.CleanUp.ReferenceOTU144	D_4__Corynebacteriaceae;D_5__Corynebacterium 1	0.0111111	0.0666667	0.00333333	0	0.00285714	Corynebacterium diphtheriae	665	96.09	NR_037079.1
	JF094893.1.1347	D_4__Corynebacteriaceae;D_5__Corynebacterium 1	0.0455556	0.0391667	0	0	0	Corynebacterium gottingense	754	100	NR_159075.1
	KF084294.1.1344	D_4__Corynebacteriaceae;D_5__Corynebacterium 1	0.0566667	0.03125	0.01	0	0.02	Corynebacterium jeikeium	726	98.54	NR_119137.1
	HM333626.1.1345	D_4__Corynebacteriaceae;D_5__Corynebacterium 1	0.0766667	0.0275	0.0333333	0.00333333	0.03	Corynebacterium jeikeium	758	99.76	NR_037035.1
	KF063301.1.1344	D_4__Corynebacteriaceae;D_5__Corynebacterium 1	0.258889	0.11	0	0	0.0428571	Corynebacterium macginleyi	654	95.6	NR_042138.1
	KF100423.1.1343	D_4__Corynebacteriaceae;D_5__Corynebacterium 1	0.361111	0.189583	0	0.00333333	0.105714	Corynebacterium macginleyi	660	95.84	NR_042138.1
	20200428.3.CleanUp.ReferenceOTU543	D_4__Corynebacteriaceae;D_5__Corynebacterium 1	0.0733333	0.27	0.00333333	0.00666667	0.00714286	Corynebacterium macginleyi	682	96.81	NR_042138.1
	20200428.2.CleanUp.ReferenceOTU85	D_4__Corynebacteriaceae;D_5__Corynebacterium 1	0.12	0.0466667	0	0	0.0257143	Corynebacterium macginleyi	682	96.82	NR_042138.1
	20200428.9.CleanUp.ReferenceOTU6	D_4__Corynebacteriaceae;D_5__Corynebacterium 1	0.0311111	0.0720833	0	0	0.00428571	Corynebacterium macginleyi	680	97.49	NR_042138.1
	KF064158.1.1340	D_4__Corynebacteriaceae;D_5__Corynebacterium 1	0.0611111	0.0929167	0	0	0.0114286	Corynebacterium macginleyi	749	99.75	NR_042138.1
	KF061369.1.1304	D_4__Corynebacteriaceae;D_5__Corynebacterium 1	0.0655556	0.140833	0.00666667	0	0.00428571	Corynebacterium macginleyi	749	99.75	NR_042138.1
	20200428.11.CleanUp.ReferenceOTU679	D_4__Corynebacteriaceae;D_5__Corynebacterium 1	0.00333333	0.0116667	0	0.00666667	0.00142857	Corynebacterium minutissimum	686	96.81	NR_119139.1
	KF099423.1.1340	D_4__Corynebacteriaceae;D_5__Corynebacterium 1	0.217778	4.10125	0.00333333	0.376667	0.298571	Corynebacterium simulans	752	100	NR_025309.1
	GQ006275.1.1346	D_4__Corynebacteriaceae;D_5__Corynebacterium 1	0.293333	0.0829167	0	0.0433333	0.0728571	Corynebacterium singulare	739	99.27	NR_026394.1
	KF084582.1.1340	D_4__Corynebacteriaceae;D_5__Corynebacterium 1	0.0222222	0.33625	0.00333333	0.0266667	0.01	Corynebacterium sphenisci	697	97.55	NR_028015.1
	20200428.5.CleanUp.ReferenceOTU255	D_4__Corynebacteriaceae;D_5__Corynebacterium 1	0.221111	0.02375	0	0	0.102857	Corynebacterium terpenotabidum	665	96.1	NR_121699.2
	HM257572.1.1344	D_4__Corynebacteriaceae;D_5__Corynebacterium 1	0.01	0.00583333	0	0	0.0157143	Corynebacterium timonense	689	97.07	NR_044181.1
	KJ777672.1.1431	D_4__Corynebacteriaceae;D_5__Corynebacterium 1	0	0.00125	0	0	0.00285714	Corynebacterium timonense	710	98.04	NR_044181.1
	20200428.21.CleanUp.ReferenceOTU291	D_4__Corynebacteriaceae;D_5__Corynebacterium 1	0.393333	0.00875	0	0	0.00571429	Corynebacterium tuberculostearicum	621	94.15	NR_028975.1
	20200428.5.CleanUp.ReferenceOTU41	D_4__Corynebacteriaceae;D_5__Corynebacterium 1	0.114444	0.0395833	0	0.00333333	0.00428571	Corynebacterium tuberculostearicum	701	97.56	NR_119173.1
	KJ938715.1.1452	D_4__Corynebacteriaceae;D_5__Corynebacterium 1	0.00333333	1.09333	0.00333333	0.00333333	0.731429	Corynebacterium tuberculostearicum	712	98.04	NR_119173.1
	FJ892757.1.1348	D_4__Corynebacteriaceae;D_5__Corynebacterium 1	5.32778	0.00375	0.0133333	0.00666667	0.425714	Corynebacterium tuberculostearicum	717	98.29	NR_119173.1
	GQ358790.1.1447	D_4__Corynebacteriaceae;D_5__Corynebacterium 1	0.00333333	1.925	0	0	1.36143	Corynebacterium tuberculostearicum	717	98.29	NR_119173.1
	GQ006332.1.1341	D_4__Corynebacteriaceae;D_5__Corynebacterium 1	10.8389	1.72667	0.273333	0.22	2.50714	Corynebacterium tuberculostearicum	750	99.76	NR_028975.1
	GQ069291.1.1343	D_4__Corynebacteriaceae;D_5__Corynebacterium 1	0.0188889	0.00666667	0.0233333	0	0.118571	Corynebacterium ureicelerivorans	728	98.78	NR_042558.1
	20200428.30.CleanUp.ReferenceOTU164	D_4__Neisseriaceae;D_5__uncultured	0	0.0129167	0	0	0	Snodgrassella alvi wkB2	438	92.48	NR_118404.2
	KF061912.1.1366	D_4__Neisseriaceae;D_5__uncultured	0.00222222	0.05	1.04333	0.00333333	0.0171429	Snodgrassella alvi wkB2	612	92.51	NR_118404.2
	JF148966.1.1361	D_4__Neisseriaceae;D_5__uncultured	0.0855556	0.01625	2.59333	0	0.0228571	Snodgrassella alvi wkB2	555	92.51	NR_118404.2
	JF224063.1.1380	D_4__Neisseriaceae;D_5__uncultured	3.31556	0.475833	84.4967	0.0166667	0.451429	Snodgrassella alvi wkB2	617	92.74	NR_118404.2
	20200428.2.CleanUp.ReferenceOTU106	D_4__Neisseriaceae;D_5__uncultured	0.505556	0.025	0.06	0	0	Snodgrassella alvi wkB2	459	93.77	NR_118404.2
	KF072724.1.1340	D_4__Staphylococcaceae;D_5__Staphylococcus	0.741111	0.02875	0.00333333	0.14	0.0585714	Staphylococcus agnetis	525	97.71	NR_117863.1
	JF061802.1.1346	D_4__Staphylococcaceae;D_5__Staphylococcus	0.647778	0.0133333	0.0166667	0.12	0.00857143	Staphylococcus aureus	734	97.66	NR_037007.2
	JF010199.1.1375	D_4__Staphylococcaceae;D_5__Staphylococcus	0.392222	0.01375	0.0166667	0.23	0.0814286	Staphylococcus aureus	780	99.76	NR_037007.2
	GBKB01000906.322.1853	D_4__Staphylococcaceae;D_5__Staphylococcus	19.7489	0.369583	3.51333	85.1667	3.05286	Staphylococcus aureus	780	99.76	NR_037007.2
	FJ957467.1.1521	D_4__Staphylococcaceae;D_5__Staphylococcus	0.16	0.00208333	0.00333333	0.493333	0.0214286	Staphylococcus epidermidis	734	97.66	NR_036904.1
	KF098300.1.1370	D_4__Staphylococcaceae;D_5__Staphylococcus	0.224444	0.00166667	0.0466667	0.04	0.0114286	Staphylococcus epidermidis	761	98.83	NR_036904.1
	HM825951.1.1372	D_4__Staphylococcaceae;D_5__Staphylococcus	0.142222	0.00333333	0.0133333	0.786667	0.0142857	Staphylococcus epidermidis	761	98.83	NR_036904.1
	KF090785.1.1333	D_4__Staphylococcaceae;D_5__Staphylococcus	0.0833333	0.0025	0.0133333	0.5	0.00857143	Staphylococcus epidermidis	778	99.53	NR_036904.1
	KF106918.1.1343	D_4__Staphylococcaceae;D_5__Staphylococcus	0.261111	0.00375	0.00666667	0.0166667	0.15	Staphylococcus hominis	497	97.91	NR_041323.1
	KF099591.1.1340	D_4__Staphylococcaceae;D_5__Staphylococcus	0.02	0.0195833	0	0.206667	0	Staphylococcus hominis	514	98.95	NR_041323.1
